# Supplementary material for: Refractive Index Modulation for Metal Electrodeposition-Based Active Smart Window Applications
Source: Micromachines (Basel). 2024 Feb 28;15(3):334. doi: 10.3390/mi15030334 (PMC10972178; doi:10.3390/mi15030334)
Supplement: Supplementary file 1 [file micromachines-15-00334-s001.zip]

Archive with 1 entries (1 files):
- micromachines-2886799-supplementary.pdf
